# Supplementary material for: Correlation between COVID-19 severity and previous exposure of patients to Borrelia spp
Source: Sci Rep. 2022 Sep 24;12:15944. doi: 10.1038/s41598-022-20202-x (PMC9509370; doi:10.1038/s41598-022-20202-x)
Supplement: Supplementary file 1 — Supplementary Information 1. [file 41598_2022_20202_MOESM1_ESM.xlsx]

## Sheet: IgG
positive- red
borderline-orange
negative- no colour
Group 1
Patient	Age	Sex	VlsE Ba	VlsE Bg	VlsE Bs	p83	p58	p41 Ba	p41 Bs	p39	OspB	OspA Ba	OspA Bg	OspA Bs	OspC Ba	OspC Bg	OspC Bs	OspC Bsp	NapA	OspE	p17	OmpA	p44	Asp62	TpN17	Nukleokapsyd	RBD	Spike S2
1	23	Male	0	0	0	0	27.903	295.99	377.2	64.816	450.953	0	194.015	498.49	444.838	319.991	375.293	506.557	362.331	0	0	347.635	19.085	106.063	0	887.376	883.306	959.222
2	31	Male	48.742	512.225	52.348	34.831	0	642.063	316.866	72.13	29.73	20.744	61.052	233.343	189.779	139.233	116.103	637.278	100.749	8.98	1.382	28.615	33.874	23.38	1.415	1009.55	1095.63	1197.3
3	39	Male	10.443	32.097	0	0	4.871	229.753	355.061	26.195	322.395	0	76.085	387.548	333.046	227.856	271.469	414.289	253.916	0	16.977	279.875	9.007	158.545	1.92	1108.36	1001.87	1096.56
4	44	Male	52.279	161.547	79.375	363.52	74.308	124.399	133.058	115.677	86.752	51.394	50.849	419.685	315.745	284.313	397.708	95.64	187.933	57.516	50.849	347.416	73.964	220.39	54.398	1001.6	1027.38	1145.13
5	44	Male	79.055	108.517	78.868	44.421	8.171	312.903	382.23	75.923	227.018	4.088	3.424	386.975	442.15	311.196	299.159	658.073	193.777	0	633.857	344.247	0	344.087	0	1279.63	1358.74	499.859
6	44	Male	2.86	191.115	126.568	169.448	0	474.092	594.102	144.759	272.402	0	145.615	626.726	532.784	453.805	453.539	922.409	395.35	0	24.387	371.983	59.895	623.762	0	993.181	882.874	978.559
7	55	Male	452.923	375.223	514.056	800.886	133.398	202.739	580.019	135.217	69.394	299.722	17.398	304.69	303.67	134.634	165.17	744.326	293.674	7.173	35.983	66.927	0.123	225.363	44.854	1002.13	1002.13	1004.09
8	56	Female	0	34.327	0	31.919	23.067	163.02	319.897	128.337	109.61	6.273	59.531	323.731	260.414	151.948	204.359	168.212	157.727	79.287	16.763	407.81	0	130.589	2.095	66.393	61.094	615.015
9	57	Female	51.383	49.963	60.124	12.487	12.487	520.25	463.427	28.799	162.199	18.572	29.805	878.219	347.232	346.866	258.18	311.028	246.559	12.487	27.547	473.074	14.12	73.69	71.97	964.805	829.958	521.326
10	57	Male	335.315	815.331	470.699	821.1	124.248	599.442	658.159	95.114	51.582	0	138.442	368.386	675.332	630.911	560.647	208.355	540.999	62.447	7.001	340.843	483.9	516.56	10.672	957.816	970.112	684.185
11	57	Male	954.006	711.044	938.836	1.985	10.303	151.207	218.987	26.884	118.11	7.082	9.427	231.915	162.861	42.489	172.138	27.91	7.653	7.965	936.002	128.664	35.546	171.773	1.507	1022.95	1054.35	1083.1
12	58	Female	26.701	331.273	106.526	354.557	32.66	339.618	457.365	64.835	420.569	26.701	53.954	485.44	314.817	339.187	323.167	208.993	396.996	111.935	150.617	332.069	26.701	343.634	159.12	344.561	897.573	757.761
13	60	Male	688.294	518.983	719.201	91.401	43.704	123.866	147.183	135.799	29.969	1.101	37.266	205.793	207.925	228.921	199.153	67.457	124.214	0	8.188	0	21.293	228.504	4.604	1157.48	1024.41	1053.6
14	60	Male	841.61	128.439	111.767	55.206	89.701	892.17	888.083	72.411	127.015	26.396	58.909	320.765	565.428	283.233	232.21	390.188	213.168	26.396	289.477	317.867	26.396	136.196	48.604	945.144	464.98	1097.84
15	60	Female	331.999	704.115	312.851	29.19	3.78	285.822	314.24	25.721	405.396	51.983	100.467	604.446	342.864	391.851	466.03	342.534	354.698	0	579.653	466.491	536.865	330.509	0	1418.12	942.226	1044.47
16	62	Female	15.075	9.509	1.662	3.101	29.79	921.894	935.32	0	201.679	69.708	280.749	646.748	340.494	229.956	282.312	96.148	168.633	0	113.547	0	3.53	54.823	26.888	971.922	977.921	743.195
17	63	Male	0.004	147.319	42.035	127.354	7.146	469.748	571	0.004	370.158	180.155	48.824	615.945	360.994	303.006	851.301	263.744	427.993	49.098	0.004	15.716	19.823	85.4	0.054	304.123	988.804	119.123
18	64	Male	0	426.819	54.045	349.829	0	605.955	584.974	0	470.866	0	184.202	578.85	346.998	325.853	432.673	352.282	482.813	0	445.269	427.991	100.621	454.849	3.918	1348.29	1306.15	1330.03
19	64	Male	17.716	124.63	47.369	17.716	106.014	243.508	432.231	170.891	182.75	96.276	57.989	400.919	321.519	208.761	254.74	270.658	190.143	19.188	17.716	367.73	17.716	230.42	17.716	979.416	979.587	965.403
20	66	Male	58.43	114.42	112.645	150.546	55.623	516.791	454.849	161.514	521.836	55.623	134.388	572.241	722.531	624.394	639.37	474.649	451.285	72.252	143.148	136.196	624.48	271.551	116.092	0	0	161.451
21	67	Female	613.837	472.041	608.399	152.515	138.06	241.886	368.825	103.462	181.692	101.496	128.504	365.769	232.848	174.584	333.738	85.053	192.388	84.799	0.87	243.769	24.913	402.718	0.87	850.421	850.421	850.421
22	70	Female	98.889	319.814	179.414	134.748	21.381	222.546	301.251	349.978	467.029	33.113	140.495	606.879	400.486	270.282	411.299	306.945	248.543	52.134	47.701	331.006	21.381	325.757	27.501	636.058	991.842	272.989
23	72	Male	730.754	515.961	598.19	60.352	238.875	381.287	358.716	335.527	246.881	26.916	133.351	371.073	948.829	196.226	333.177	313.326	204.178	98.931	720.092	26.916	26.916	108.292	26.916
24	72	Female	29.799	7.68	15.13	34.659	12.339	75.116	475.024	80.221	36.24	36.588	4.112	232.587	271.383	136.747	106.493	563.868	86.452	14.218	16.863	126.735	3.578	60.64	3.79	968.695	906.263	198.266
25	72	Male	764.936	646.364	318.484	84.391	32.761	198.4	280.833	76.637	22.577	0	16.843	265.569	228.731	441.306	235.035	139.297	81.087	2.631	0	324.781	2.998	145.908	0	441.18	972.464	910.487
26	72	Male	184.479	304.135	147.439	852.359	70.035	695.258	767.805	171.178	319.522	52.668	67.576	612.633	868.238	747.403	720.08	576.404	527.046	38.906	356.112	395.754	38.906	497.352	150.933	1150	1305.21	1367.22
27	75	Male	52.279	161.547	79.375	363.52	74.308	124.399	133.058	115.677	86.752	51.394	50.849	419.685	315.745	284.313	397.708	95.64	187.933	57.516	50.849	347.416	73.964	220.39	54.398	1062.9	1095.3	643.587
28	77	Male	0	97.677	20.121	24.811	4.121	195.618	169.143	89.271	161.322	0	105.014	326.158	276.712	165.45	296.988	239.707	269.239	83.78	160.062	152.114	70.954	321.819	0	985.319	675.176	292.494
29	79	Male	0	0	0	0	211.388	267.52	414.419	0	224.457	0	544.866	451.285	275.92	84.445	291.156	50.606	318.544	0	101.874	239.653	333.798	413.087	222.966	857.804	961.257	810.87
30	79	Female	778.481	522.173	713.756	69.17	83.833	474.901	479.963	109.115	218.882	21.166	101.559	463.486	461.991	387.808	446.804	356.43	355.961	25.044	881.985	142.596	72.221	173.981	21.166	1265.54	1297.45	45.457
31	80	Male	46.557	87.749	744.479	57.843	33.484	470.841	581.372	53.141	39.16	28.42	80.444	410.604	247.996	584.585	419.653	171.676	529.744	31.06	29.156	112.977	932.922	63.147	28.106	1102.35	1185.86	1001.36
Group 2
Patient	Age	Sex	VlsE Ba	VlsE Bg	VlsE Bs	p83	p58	p41 Ba	p41 Bs	p39	OspB	OspA Ba	OspA Bg	OspA Bs	OspC Ba	OspC Bg	OspC Bs	OspC Bsp	NapA	OspE	p17	OmpA	p44	Asp62	TpN17	Nukleokapsyd	RBD	Spike S2
32	24	Male	0.906	4.076	0.6	0	2.156	94.601	192.632	78.305	6.039	3.841	0.897	210.513	45.459	100.113	109.539	330.18	129.109	40.006	1.522	27.11	30.416	374.404	2.612	42.672	698.398	360.872
33	26	Male	1.441	0	2.617	4.994	0.326	229.487	196.293	28.002	0	0	0	21.887	158.148	40.671	25.869	10.75	136.799	5.996	24.847	6.319	7.388	86.196	6.473	289.007	122.519	29.762
34	38	Male	34.751	72.191	43.631	67.858	54.474	109.818	178.414	167.265	44.034	35.814	72.496	260.564	231.344	261.598	97.44	929.134	168.009	36.019	84.786	60.215	431.849	93.168	44.812	626.485	10.129	20.461
35	41	Male	16.957	16.957	60.819	48.066	47.72	172.315	314.315	83.779	16.957	23.378	63.22	220.525	299.508	93.139	146.919	224.611	422.874	21.843	17.043	17.496	98.819	37.822	37.855	32.898	277.605	470.654
36	41	Male	17.35	63.193	0	43.296	0	62.305	71.892	159.356	34.657	6.294	0	265.61	300.12	437.66	135.723	106.986	81.516	0	27.62	77.605	54.912	6.939	0.47	106.388	395.399	153.573
37	43	Male	591.317	5.967	9.89	15.727	9.037	25.576	125.397	3.919	44.827	7.571	22.693	195.184	190.831	46.344	62.852	103.829	127.507	3.919	3.919	33.029	546.075	3.919	8.707	805.243	3.672	691.333
38	60	Male	45.281	66.906	25.25	143.666	34.098	342.718	446.497	40.796	107.37	68.318	66.05	318.592	279.441	171.684	177.273	504.521	327.849	37.21	477.061	273.656	23.44	188.291	23.44	293.761	172.07	81.204
39	62	Male	996.736	972.141	991.879	238.688	330.341	534.756	540.943	160.322	11.232	12.7	42.046	298.312	379.121	336.546	227.843	358.274	253.151	23.145	819.607	11.232	144.835	156.111	11.232	907.648	963.137	953.17
40	61	Male	18.601	23.486	18.764	21.421	16.622	45.886	52.806	31.503	14.147	16.486	14.342	43.18	15.361	24.935	37.403	24.837	43.893	14.453	20.143	13.906	23.3	25.158	767.927	1298.16	1121.59	577.398
41	55	Male	0	0	0	2.682	0	0	0	0	0	0	0	15.244	0	2.691	0	13.547	0	0	3.292	0	0	0	0	1027.99	558.389	93.286
42	58	Male	4.149	1.884	0.562	7.574	1.15	39.273	53.561	17.718	1.49	6.76	26.283	59.706	144.613	74.441	26.582	48.056	10.325	0	10.742	2.498	21.762	139.917	9.151	947.232	472.406	858.599
43	57	Male	66.111	66.947	57.054	90.729	34.486	163.45	276.624	112.175	5.015	56.349	47.288	140.385	880.532	140.506	551.933	450.768	165.068	8.887	8.597	8.041	207.002	73.057	0	990.579	990.544	946.617
44	57	Female	0.067	0.067	0.067	52.632	0.953	199.462	226.51	26.483	27.71	413.876	17.529	395.999	214.868	102.101	154.58	72.569	158.887	66.139	384.686	230.534	74.099	79.839	0.067	1161.77	252.529	261.21
45	62	Female	135.88	26.448	64.777	430.12	28.48	787.771	798.108	55.153	28.374	12.664	69.747	337.806	163.768	122.313	277.194	220.273	287.005	22.359	12.664	237.522	61.407	794.118	22.897	244.755	0	0
46	62	Female	66.33	51.419	87.077	189.157	98.724	231.451	451.467	103.091	291.547	574.042	444.708	570.584	268.594	144.975	253.372	181.741	180.063	22.675	5.843	348.561	139.006	162.519	6.682	948.801	963.636	919.235
47	55	Female	39.807	46.937	45.633	41.816	88.372	39.807	90.98	115.292	55.006	45.675	39.807	426.871	84.351	127.597	145.721	145.505	204.236	39.807	78.463	69.523	103.524	400.508	50.783	486.856	122.205	621.733
48	57	Female	19.056	48.542	37.336	183.495	22.033	137.269	162.936	44.069	28.111	22.104	67.462	270.511	477.053	638.051	188.441	148.212	149.678	16.118	30.061	22.592	63.796	65.341	16.118	287.058	516.381	524.101
49	74	Male	116.237	117.544	11.793	412.573	2.382	867.064	857.281	5.604	2.281	230.855	2.281	677.075	305.384	306.794	438.544	325.789	475.039	18.597	531.271	29.224	261.245	859.253	5.725	980.62	200.071	363.866
50	68	Male	6.403	0	5.666	0	1.845	36.518	66.924	24.962	0	4.539	13.63	88.311	92.391	61.029	82.022	59.311	81.28	0	0	0	1.434	32.778	1.674	991.821	366.073	216.92
51	73	Male	3.919	4.031	3.919	140.187	26.756	10.837	195.619	989.814	87.142	35.77	187.463	255.552	135.977	83.023	59.709	3.919	192.596	3.919	47.713	274.785	64.915	17.656	12.008	29.55	448.183	957.801
52	69	Male	35.485	41.645	73.357	39.95	30.205	152.606	178.925	66.025	29.036	38.99	59.374	121.302	45.653	113.549	83.687	40.445	144.204	33.188	30.493	45.096	80.043	104.547	71.707	987.984	989.079	974.767
53	67	Male	264.657	96.325	91.872	29.038	23.637	30.227	68.658	53.599	59.503	24.102	54.835	103.585	28.053	90.323	113.392	34.981	185.046	25.114	331.496	28.637	48.37	57.515	23.945	987.965	984.253	981.222
54	71	Male	0	60.357	8.865	181.68	0.297	183.891	263.153	111.644	4.173	88.57	71.215	222.27	285.489	224.154	83.02	333.519	324.404	0	26.237	3.985	93.928	19.641	66.785	524.23	890.812	665.196
55	75	Female	0	8.003	0	0.84	0	113.176	265.218	62.179	123.463	0	0	302.726	167.49	134.591	83.645	253.825	27.878	92.161	0	152.152	0	0	4.683	983.681	855.775	856.505
56	68	Female	19.876	35.452	28.617	97.553	19.547	397.029	342.71	58.264	11.007	17.143	25.079	200.666	198.23	449.638	107.014	53.701	363.839	16.6	13.539	159.158	15.174	236.437	15.325	978.967	942.38	733.407
57	69	Female	105.916	0	0	0	51.195	117.137	89.467	0	0	44.072	0	197.882	457.134	398.431	170.123	603.704	353.784	0	0	0	0	459.149	0	215.999	0	0.113
58	72	Female	41.714	77.408	35.394	143.767	45.306	192.84	289.544	107.109	35.394	49.435	110.965	249.682	499.94	161.33	400.371	250.916	254.192	40.777	60.124	54.441	79.818	42.872	68.088	988.164	990.856	899.342
59	85	Male	999.324	999.324	999.324	999.324	822.837	981.789	860.762	951.681	81.537	385	702.374	753.902	961.233	553.277	353.032	221.144	400.233	612.899	976.933	182.843	104.817	668.115	26.825	314.128	1085.77	98.71
Group 3
Patient	Age	Sex	VlsE Ba	VlsE Bg	VlsE Bs	p83	p58	p41 Ba	p41 Bs	p39	OspB	OspA Ba	OspA Bg	OspA Bs	OspC Ba	OspC Bg	OspC Bs	OspC Bsp	NapA	OspE	p17	OmpA	p44	Asp62	TpN17	Nukleokapsyd	RBD	Spike S2
60	23	Male	0	0	0	0	0	0	76.063	0	0	0	4.214	138.098	0	0	0	5.307	5.346	0	0	0	0	35.956	0	88.955	0	0
61	31	Male	3.659	11.494	12.172	16.25	0.451	31.747	65.398	17.607	2.438	5.042	11.268	39.087	6.53	31.441	17.618	78.126	51.382	0.949	0	0	8.561	2.518	3.125	9.496	9.496	9.496
62	39	Male	50.739	67.237	102.612	27.044	32.878	50.622	90.728	75.359	27.001	30.001	59.586	189.591	39.317	71.678	79.069	44.407	106.507	83.351	27.01	29.69	71.601	46.778	27.053	0.014	0	0.155
63	43	Male	47.665	52.484	51.982	269.628	64.607	47.665	90.645	52.701	51.773	47.984	68.289	128.242	205.736	48.176	126.609	64.272	95.976	47.665	76.334	119.017	65.881	113.899	58.648	0	0	0
64	44	Male	19.452	27.833	11.689	47.974	10.722	57.534	231.035	24.619	216.279	28.989	31.176	277.396	254.231	131.611	146.721	231.061	196.457	16.32	11.973	126.879	525.56	137.775	15.5	0	5.587	0
65	44	Male	107.562	172.876	68.374	35.674	21.705	72.524	62.857	146.221	36.697	54.395	41.501	191.116	173.634	94.706	83.454	98.848	70.899	19.447	354.112	16.112	328.135	95.372	17.268	191.924	2.983	2.677
66	54	Male	17.918	21.71	59.038	21.667	23.987	43.187	110.585	62.07	64.215	22.094	23.394	223.008	238.307	127.28	110.491	99.864	130.445	19.782	39.228	29.805	59.202	17.918	46.245	0	0.477	0
67	55	Male	125.741	33.501	9.252	220.096	25.46	213.513	270.609	47.426	61.448	29.915	0.398	378.502	256.88	47.305	165.193	149.938	246.227	0.398	63.019	17.086	103.315	260.128	0.398	0	0	5.103
68	57	Male	11.813	148.158	36.246	13.205	51.282	129.1	135.245	47.143	16.488	30.452	79.305	193.661	12.396	199.848	97.813	268.614	201.069	17.714	53.517	57.247	73.107	89.132	14.893	3.259	0	0
69	57	Male	45.824	52.017	58.493	45.824	45.824	83.263	90.464	101.7	84.37	49.708	73.405	137.242	94.008	141.554	104.264	269.506	112.746	45.824	45.869	46.498	89.716	95.674	49.898	7.237	7.152	7.072
70	59	Male	64.788	28.826	47.413	77.847	18.239	370.793	308.883	40.421	42.716	22.324	51.767	249.124	194.049	103.44	168.671	92.986	102.846	18.771	77.306	29.687	40.134	508.447	19.424	6.063	6.059	6.059
71	63	Male	1.256	24.958	4.808	1.025	6.828	64.844	74.702	30.318	6.048	8.674	24.174	150.293	2.664	46.602	83.742	33.524	54.465	1.248	1.025	1.194	14.793	17.607	8.547	1.069	0.097	0.035
72	61	Male	14.101	21.708	11.794	55.96	11.794	59.131	60.096	29.427	11.794	18.089	16.043	27.462	11.794	50.998	79.736	315.409	74.594	19.783	15.711	11.794	11.926	42.671	11.794	8.876	8.876	9.066
73	62	Male	14.915	22.809	21.471	15.357	21.57	67.502	132.192	65.756	20.58	14.467	33.008	162.106	36.741	55.116	122.159	79.767	86.397	16.843	14.253	29.595	21.141	56.226	48.191	0.028	0.053	8.387
74	58	Female	0	0	0	0	0	0	17.861	1.093	56.367	0	0	175.894	141.215	0	75.836	352.544	80.147	0	0	0	0	0	0	0	0	0
75	55	Female	7.048	24.593	6.193	16.464	0	60.259	313.099	11.574	94.713	19.202	6.871	367.904	294.842	121.658	188.185	200.122	165.128	1.799	3.307	60.184	491.835	71.299	10.876	0	0	0
76	56	Female	7.098	2.458	3.316	11.867	3.4	128.569	198.497	28.703	17.764	3.376	3.161	172.373	16.829	54.238	44.913	38.453	103.407	0.464	5.151	2.607	40.647	229.865	4.024	46.682	0	0.365
77	60	Female	17.506	50.484	18.579	18.232	13.57	365.734	443.954	97.533	13.457	16.987	47.702	159.004	12.052	78.536	84.459	119.261	194.441	10.957	10.957	12.558	106.747	176.269	19.599	156.906	5.918	8.57
78	62	Female	38.094	65.079	40.623	42.47	36.86	52.789	95.451	47.868	42.884	37.304	46.646	115.941	111.453	57.051	52.144	60.04	83.923	37.346	40.819	38.51	78.31	43.237	39.139	6.763	6.686	6.572
79	76	Male	27.474	234.808	33.451	831.222	27.474	301.66	132.496	27.474	61.179	49.608	93.209	107.744	190.016	147.585	160.651	45.757	260.055	30.955	27.474	206.63	33.439	111.303	282.067	0	0	0
80	70	Male	4.275	2.749	4.418	1.402	0.148	24.522	30.634	13.879	0.148	0.148	29.143	54.375	249.239	181.728	94.723	64.222	26.708	6.351	2.232	6.26	6.353	6.949	0.148	5.833	2.918	4.416
81	76	Male	0	0	46.006	0	0	107.444	178.01	3.442	0	0.324	0	178.88	128.119	114.592	18.214	1.316	0.05	95.29	0	11.868	101.302	35.191	0	27.928	0.017	0.229
82	72	Male	177.231	89.885	112.571	27.431	27.144	49.754	42.184	35.477	27.709	29.805	29.646	44.642	28.041	40.688	57.225	117.411	38.01	30.281	134.279	27.307	34.437	30.14	31.449	0	1.874	3.63
83	67	Female	0	0	0	12.535	0	0	68.025	0	0	0	0	139.417	65.434	4.692	145.862	192.174	80.318	0	114.138	0	0	0	0	0	0	0
84	72	Female	265.475	107.896	122.88	166.59	36.631	118.636	192.233	112.836	72.892	75.938	58.905	258.701	531.523	174.001	138.298	148.544	196.854	89.026	353.267	40.154	48.95	78.256	36.631	0	0	0
85	71	Female	17.279	475.441	25.429	43.638	28.498	118.739	183.895	117.627	25.049	29.545	48.32	127.59	49.863	123.458	140.989	83.154	141.466	48.65	54.817	29.177	60.61	27.8	31.588	13.019	7.257	6.907
86	78	Female	27.632	22.459	25.573	63.353	22.459	127.966	126.938	31.699	44.596	47.44	42.867	52.785	39.034	82.356	68.9	78.627	98.103	78.573	26.1	26.992	41.074	46.142	22.459	6.487	6.483	6.488
87	81	Male	7.985	46.638	0	0	0	17.431	29.023	0	2.561	0	6.528	22.926	2.911	65.616	5.737	20.182	36.03	0	0.887	0.082	2.159	12.237	1.989	192.823	39.377	11.475

## Sheet: IgM
positive- red
borderline-orange
negative- no colour
Patient	Age	Sex	VlsE Ba	VlsE Bg	VlsE Bs	p83	p58	p41 Ba	p41 Bs	p39	OspB	OspA Ba	OspA Bg	OspA Bs	OspC Ba	OspC Bg	OspC Bs	OspC Bsp	NapA	OspE	p17	OmpA	p44	Asp62	EBV p18
1	23	Male	0	0.717	0	0.085	0.912	0.675	0.778	1.348	0	0	0.108	2.091	17.427	2.675	2.89	1.995	2.599	0.325	0.861	0.142	3.225	0.822	2.284
2	31	Male	13.713	15.128	13.713	44.551	14.665	313.593	130.116	82.27	13.713	23.686	18.254	636.571	366.654	191.204	196.826	137.99	19.939	46.204	16.288	16.242	99.848	43.291	91.202
3	39	Male	29.654	32.442	29.654	165.368	36.869	260.877	249.504	31.544	29.654	29.654	29.654	929.696	172.48	91.912	146.745	101.536	73.717	40.654	30.529	65.126	81.391	34.021	103.364
4	44	Male	9.06	11.519	14.326	166.337	15.514	136.049	41.038	607.127	9.06	32.087	49.932	230.215	160.565	73.466	71.676	60.215	87.638	11.695	12.406	14.083	52.062	30.393	39.587
5	44	Male	16.927	12.873	16.251	75.466	19.02	315.629	534.373	26.618	13.007	16.264	23.275	64.22	966.827	22.778	29.901	956.796	59.748	18.113	29.739	18.385	49.275	18.994	16.807
6	44	Male	5.939	5.939	5.939	9.4	5.939	13.654	7.616	6.677	6.577	6.001	6.163	168.729	353.45	147.084	186.762	64.228	65.178	55.215	15.686	7.715	122.532	21.913	18.715
7	55	Male	13.818	13.296	13.215	23.798	13.232	15.331	15.95	14.652	13.215	15.26	17.798	90.635	349.142	59.475	141.326	86.02	37.222	43.547	29.715	18.551	25.616	32.436	17.372
8	56	Female	15.072	15.032	18.545	22.779	15.032	20.502	16.173	20.826	19.133	16.826	31.849	55.622	69.313	27.453	39.571	27.172	20.128	21.475	16.714	15.093	27.773	20.092	17.958
9	57	Female	10.01	10.01	10.01	23.997	10.126	675.357	339.421	12.995	10.058	10.01	10.911	223.86	219.477	194.675	142.561	186.713	127.652	45.378	12.193	17.994	301.744	150.611	741.024
10	57	Male	29.929	27.7	27.7	34.047	29.638	598.416	225.297	62.774	28.354	28.359	48.823	854.681	772.468	503.236	416.431	456.437	58.704	161.25	53.269	31.566	101.856	168.011	221.086
11	57	Male	0.905	19.879	0	93.502	81.381	116.77	12.273	7.941	0.683	0.552	18.076	295.52	207.658	180.393	140.555	143.28	55.604	7.205	19.98	0	161.535	244.939	139.336
12	58	Female	15.324	16.435	15.324	16.422	15.496	364.262	113.513	16.258	15.324	15.324	27.401	908.894	290.136	79.74	178.062	37.311	26.377	45.504	23.895	20.347	55.846	24.778	31.254
13	60	Male	17.564	17.761	17.554	21.019	17.719	20.842	17.831	47.751	17.554	17.899	29.113	37.513	50.601	26.642	21.467	69.23	25.061	25.55	21.711	39.556	47.427	18.651	28.277
14	60	Male	12.887	12.887	12.887	16.663	13.307	229.727	160.484	20.85	12.887	21.252	105.505	276.494	820.864	708.079	703.601	775.32	30.903	20.523	23.223	14.295	14.768	23.214	61.354
15	60	Female	0	3.077	887.746	101.253	1.747	15.426	8.912	33.786	0	0	17.031	336.694	350.875	176.427	186.717	209.696	8.285	6.413	5.428	0.95	23.515	4.255	28.102
16	62	Female	0	0	0	4.126	0.302	163.443	36.163	126.397	1.514	4.665	70.367	361.897	571.878	462.972	347.572	340.193	149.279	122.564	97.947	3.329	239.056	126.796	8.262
17	63	Male	12.494	13.296	102.232	145.094	15.555	371.601	383.514	11.682	11.622	13.469	47.829	524.893	925.375	661.043	11.585	241.396	170.867	263.131	84.864	32.079	225.055	11.585	289.38
18	64	Male	20.357	22.666	20.357	369.898	22.422	139.912	34.076	54.079	26.078	25.546	337.612	576.292	301.582	78.251	209.321	161.577	44.062	106.95	42.382	24.895	481.875	22.75	39.483
19	64	Male	59.968	59.968	59.968	59.968	59.968	59.968	59.968	59.968	59.968	59.968	59.968	59.968	59.968	59.968	59.968	59.968	59.968	59.968	59.968	59.968	59.968	59.968	59.968
20	66	Male	13.059	11.237	11.798	24.139	11.085	14.176	11.085	12.411	13.631	16.468	22.153	409.466	512.577	319.324	366.396	165.891	23.494	101.877	115.588	22.169	43.507	111.293	77.383
21	67	Female	10.29	11.405	9.779	55.943	9.779	58.279	13.241	12.936	10.488	15.051	56.41	817.97	172.036	125.859	148.046	97.828	151.948	35.817	354.657	35.819	65.725	29.29	53.583
22	70	Female	10.901	10.903	10.901	12.973	11.884	23.509	13.666	13.487	11.628	11.208	11.2	28.455	75.98	29.792	14.437	24.945	16.9	12.759	15.127	10.912	18.798	15.348	14.35
23	72	Male	52.765	52.765	52.765	52.765	52.765	52.861	56.715	180.568	52.801	55.594	55.723	378.044	485.954	306.309	310.675	354.175	162.535	86.151	56.81	59.554	161.972	122.287	62.613
24	72	Female	0	0.137	0	208.435	0	81.584	22.006	11.228	0	0.39	10.177	230.155	617.765	207.976	217.043	89.9	25.109	4.437	16.399	3.135	44.211	4.77	81.332
25	72	Male	13.757	12.61	14.995	56.551	19.659	42.261	15.406	27.415	12.61	12.61	114.398	314.599	275.915	325.519	134.734	124.057	179.912	31.931	24.39	13.477	78.015	40.619	15.559
26	72	Male	4.964	4.964	4.964	90.279	4.964	113.796	36.09	5.42	4.964	13.788	340.993	516.625	89.234	10.351	106.659	44.131	11.226	6.126	12.581	6.369	484.788	292.293	936.819
27	75	Male	4.799	0.019	2.375	132.953	0	0	0	0	0.63	0	0	373.063	128.226	11.278	23.591	149.182	7.22	4.809	3.305	1.357	19.807	2.678	21.144
28	77	Male	9.735	10.399	10.223	9.735	9.751	44.804	9.735	12.086	9.874	9.809	10.239	67.166	176.397	455.354	13.26	24.681	11.509	31.257	12.726	10.983	31.761	16.105	275.348
29	79	Male	21.504	2.999	10.031	172.14	7.149	109.261	61.545	15.083	30.294	7.855	33.002	202.71	328.594	135.146	96.439	95.656	53.852	32.431	10.262	19.252	46.853	7.555	4.561
30	79	Female	14.693	15.016	14.506	217.183	27.542	38.349	37.63	37.612	14.515	47.617	150.004	282.383	285.785	91.418	266.622	125.429	26.171	30.712	17.774	18.381	64.858	26.631	23.012
31	80	Male	17.17	23.583	16.984	17.24	220.134	186.716	16.984	34.368	17.403	25.154	16.984	852.275	238.263	178.819	245.008	162.036	55.413	30.285	47.489	23.099	167.823	189.173	607.078
Group 2
Patient	Age	Sex	VlsE Ba	VlsE Bg	VlsE Bs	p83	p58	p41 Ba	p41 Bs	p39	OspB	OspA Ba	OspA Bg	OspA Bs	OspC Ba	OspC Bg	OspC Bs	OspC Bsp	NapA	OspE	p17	OmpA	p44	Asp62	EBV p18
32	24	Male	25.489	24.73	22.403	21.422	21.99	43.765	21.808	27.934	21.416	21.416	21.416	89.637	28.088	27.227	29.794	22.924	51.736	21.416	25.604	22.904	66.715	188.239	28.926
33	26	Male	30.208	26.409	26.703	87.629	24.067	596.615	350.076	27.703	24.206	37.987	25.23	446.599	268.145	128.312	155.006	25.819	225.762	28.353	37.317	25.055	168.827	199.831	227.305
34	38	Male	42.025	8.667	8.693	62.967	6.982	28.055	56.933	5.601	4.952	2.395	18.096	167.429	111.649	28.019	57.566	2.395	427.592	11.794	3.798	10.338	7.64	78.086	13.041
35	41	Male	11.625	10.088	17.867	13.169	10.142	46.457	29.726	15.61	10.13	10.088	10.088	42.391	672.884	626.856	563.238	607.883	69.526	10.185	11.131	14.268	220.484	122.75	415.211
36	41	Male	35.49	13.152	13.152	13.152	13.175	35.216	30.577	20.178	13.152	13.248	13.274	27.439	233.888	135.749	111.07	87.647	80.481	13.484	13.765	14.326	33.267	73.053	25.919
37	43	Male	17.291	14.758	33.32	14.968	14.789	20.513	15.363	19.958	14.758	14.758	14.758	80.589	239.261	158.371	93.133	32.032	26.69	14.763	15.363	22.416	43.286	84.586	172.921
38	60	Male	54.638	16.794	21.636	150.402	31.544	860.647	731.562	89.603	9.15	5.632	5.632	168.196	788.147	762.246	595.67	492.338	21.203	9.923	5.632	129.852	179.277	18.517	95.669
39	62	Male	20.447	18.659	58.299	45.963	17.903	112.601	59.858	43.659	13.392	10.915	19.863	341.371	482.601	301.525	103.526	96.304	44.826	15.139	12.825	16.394	32.245	19.032	27.968
40	61	Male	26.329	12.466	14.675	17.688	12.185	38.406	33.112	19.098	11.318	11.584	18.376	43.698	140.8	37.482	36.772	18.884	26.268	12.334	12.179	11.835	21.819	24.878	11.643
41	55	Male	9.937	11.429	13.643	20.015	11.95	49.571	44.059	41.051	21.725	9.937	9.937	33.206	81.466	39.153	31.427	13.595	55.232	12.215	11.842	21.127	112.664	30.339	12.726
42	58	Male	7.486	18.794	17.07	49.38	10.879	32.729	38.516	27.285	2.946	4.393	15.633	112.563	230.825	27.988	130.988	2.841	106.294	11.653	5.635	9.425	71.889	51.893	81.548
43	57	Male	1.561	1.507	1.507	27.704	5.884	145.136	103.099	2.889	1.507	1.507	2.894	177.995	126.717	8.632	17.779	7.033	193.171	6.083	5.673	1.507	38.918	148.499	877.022
44	57	Female	18.193	9.346	51.223	78.31	37.705	97.353	77.031	70.671	21.064	9.46	9.51	229.25	520.921	376.182	223.138	190.899	112.448	34.97	6.801	13.668	54.611	25.208	20.601
45	62	Female	30.037	31.805	25.863	90.203	28.075	59.08	27.571	136.839	30.203	27.779	27.595	97.722	147.991	69.26	44.47	46.622	44.233	19.97	23.96	18.24	42.546	28.908	20.75
46	62	Female	17.614	21.12	25.647	44.355	21.296	63.703	380.097	31.33	17.325	17.325	18.658	144.551	166.44	26.805	37.171	28.477	57.518	21.661	17.45	17.835	27.708	46.963	31.526
47	55	Female	22.328	1.446	47.86	38.143	11.067	37.213	52.52	70.064	6.295	5.885	11.688	399.6	302.626	227.533	196.935	21.229	164.646	7.525	5.412	12.228	132.479	23.006	98.471
48	57	Female	8.155	9.414	8.155	8.155	8.155	10.078	8.245	8.155	8.155	8.155	8.155	85.067	288.653	38.584	59.008	18.349	54.18	8.764	8.155	14.059	180.976	114.83	25.373
49	74	Male	26.46	18.21	24.622	57.943	16.667	232.274	46.839	23.811	16.537	15.842	18.562	150.119	159.31	80.013	46.526	40.36	78.526	15.965	37.001	19.7	147.308	17.452	24.137
50	68	Male	19.383	18.33	24.382	106.553	34.588	44.887	43.643	45.7	11.853	12.953	22.331	189.116	184.492	120.024	90.699	29.95	36.893	12.312	11.77	10.39	33.114	106.562	12.618
51	73	Female	0.103	0	1.243	75.523	3.396	17.725	1.47	38.855	6.013	11.307	5.487	79.75	264.886	223.719	9.364	5.922	808.961	7.592	2.444	0.468	24.742	4.158	23.705
52	69	Male	74.582	13.755	17.113	12.297	9.531	608.491	621.903	166.793	9.907	9.759	13.197	70.576	177.089	35.377	79.163	23.094	41.752	12.06	10.537	10.767	38.491	26.613	851.768
53	67	Male	16.959	10.501	12.371	21.12	20.684	31.664	20.12	66.532	15.698	14.101	14.396	136.117	88.252	36.381	34.22	13.753	71.806	17.814	14.016	35.308	40.258	18.133	285.217
54	71	Male	6.147	6.147	6.147	6.148	6.622	6.647	6.147	8.212	6.147	6.423	11.735	104.08	154.042	95.835	82.681	24.832	39.078	7.856	6.147	12.286	26.812	29.185	34.277
55	75	Female	69.772	0.426	17.268	53.028	24.231	136.731	122.389	124.243	20.123	5.448	29.867	670.271	307.833	227.732	174.443	55.118	232.92	17.584	7.148	3.386	38.595	23.721	11.597
56	68	Female	9.103	9.023	9.31	14.3	9.023	57.409	20.762	9.023	9.023	9.023	9.023	42.936	125.943	36.286	36.067	9.841	61.911	14.914	11.113	15.297	27.795	229.088	13.091
57	69	Female	13.717	13.717	13.717	13.717	18.722	14.656	53.65	57.413	13.94	13.717	13.717	25.273	43.477	24.044	164.772	21.558	46.363	14.34	17.425	20.53	27.34	59.561	21.61
58	72	Female	7.597	7.2	15.996	25.496	6.834	73.766	26.779	21.746	6.445	6.545	8.452	59.741	104.317	26.066	14.781	12.792	47.396	7.217	8.287	6.459	84.976	14.201	8.25
59	85	Male	737.343	128.577	525.014	49.452	23.073	785.631	703.414	65.012	18.303	17.116	85.466	109.043	731.176	783.881	434.723	49.398	96.827	94.635	18.833	21.57	135.862	39.224	179.941
Group 3
Patient	Age	Sex	VlsE Ba	VlsE Bg	VlsE Bs	p83	p58	p41 Ba	p41 Bs	p39	OspB	OspA Ba	OspA Bg	OspA Bs	OspC Ba	OspC Bg	OspC Bs	OspC Bsp	NapA	OspE	p17	OmpA	p44	Asp62	EBV p18
60	23	Male	35.181	52.412	30.278	57.282	31.806	108.048	132.037	53.424	22.81	21.566	30.219	129.601	117.043	60.226	65.375	45.25	125.061	25.808	19.596	18.94	159.071	35.516	288.072
61	31	Male	45.59	30.316	41.871	77.954	27.029	216.431	44.479	81.536	25.979	23.899	25.614	216.368	211.619	155.839	98.22	25.663	110.555	37.3	28.609	103.762	62.771	65.464	780.004
62	39	Male	8.836	8.836	8.836	9.739	18.811	170.512	8.836	124.536	10.491	73.174	13.143	216.577	157.301	27.499	183.761	18.036	155.436	22.338	47.442	8.836	117.134	28.721	244.134
63	43	Male	9.006	9.006	62.538	71.949	50.811	98.721	150.712	9.006	9.006	9.006	9.006	89.622	99.48	64.637	118.982	104.247	13.91	18.628	21.751	9.935	13.635	171.082	114.97
64	44	Male	9.555	14.341	9.555	14.325	11.004	12.584	12.68	20.174	12.403	11.035	9.891	94.094	324.537	226.396	263.213	164.107	20.286	12.584	10.875	11.25	41.834	17.396	29.119
65	44	Male	47.357	40.329	47.814	68.04	42.532	74.944	81.391	47.23	41.037	43.597	48.322	103.281	275.429	149.851	174.348	104.323	67.27	48.427	46.294	44.305	61.148	69.341	52.355
66	54	Male	4.964	5.008	5.437	4.964	5.041	7.017	29.351	8.099	4.964	10.673	13.252	176.591	65.066	4.964	97.832	14.707	10.802	21.609	7.509	8.562	20.072	13.194	12.521
67	55	Male	0	0	0	5.711	0	20.702	3.798	4.361	0	0	6.498	41.138	115.489	6.926	54.813	53.26	33.872	5.545	8.45	20.376	22.443	32.109	0
68	57	Male	23.567	25.675	23.731	35.006	22.691	116.322	153.216	35.684	17.835	16.536	46.42	101.585	238.594	109.309	140.9	42.772	42.214	20.913	19.938	27.817	50.681	27.364	809.012
69	57	Male	16.405	16.405	16.405	19.017	17.299	32.348	21.971	37.387	16.512	18.541	19.323	120.437	114.935	33.48	29.094	41.125	100.391	25.596	18.536	16.405	84.593	37.618	61.496
70	59	Male	15.973	12.465	65.735	12.473	26.034	141.279	55.683	16.365	14.746	13.998	47.058	177.98	131.323	21.84	35.804	18.218	93.278	24.718	89.013	12.314	25.921	315.813	33.626
71	63	Male	8.534	7.695	9.633	17.855	21.29	71.123	99.402	78.074	8.923	9.878	12.737	88.855	566.842	39.412	75.137	12.552	73.208	15.151	7.695	13.716	66.849	106.757	156.145
72	61	Male	20.925	15.538	14.206	45.854	16.696	152.588	39.536	52.681	19.792	14.696	19.456	80.206	180.262	46.061	92.026	44.571	39.046	14.246	14.906	24.351	38.124	34.56	49.461
73	62	Male	37.037	22.55	18.925	71.674	44.037	74.127	42.56	31.699	18.564	19.969	26.746	121.858	246.233	116.858	86.381	46.772	51.657	16.156	14.465	15.494	36.18	26.119	383.088
74	58	Female	1.565	0.146	0.146	7.803	0.146	13.386	8.898	1.115	0.146	0.146	5.94	16.299	28.824	13.072	14.258	10.281	5.855	4.595	1.363	2.278	8.752	7.044	87.094
75	55	Female	1.139	1.139	1.139	1.139	1.139	1.139	4.198	1.141	1.139	1.139	1.151	1.139	12.521	5.34	2.024	18.946	6.577	8.448	9.886	6.145	12.796	64.877	99.525
76	56	Female	1.859	6.181	0.588	7.072	1.726	149.741	62.634	289.356	5.983	0	25.747	141.314	119.565	8.604	59.418	3.653	302.62	4.379	42.004	79.47	97.143	40.331	84.522
77	60	Female	58.802	53.229	79.948	92.074	784.097	139.25	110.159	61.4	39.972	63.631	71.483	185.819	251.363	247.516	94.973	54.531	145.633	45.094	30.979	39.949	56.822	31.615	120.003
78	62	Female	14.667	14.667	14.667	27.576	43.655	56.979	60.657	28.421	14.759	15.188	18.151	79.061	129.759	28.512	24.959	57.998	55.791	21.286	18.729	22.225	81.557	32.187	70.954
79	76	Male	17.874	14.22	13.993	31.992	11.768	20.988	53.978	17.895	11.113	14.753	57.939	177.062	148.106	53.628	57.568	131.91	46.123	43.565	21.438	16.281	37.258	83.709	868.96
80	70	Male	7.815	7.815	7.815	7.815	7.815	57.287	17.679	7.815	7.815	7.815	7.815	238.976	300.645	113.351	18.829	70.094	110.088	7.815	14.385	18.33	115.41	49.887	409.083
81	76	Male	0.408	1.657	3.256	51.93	36.079	121.69	61.697	44.817	0.007	2.393	8.344	135.423	344.085	168.606	74.425	461.018	142.712	5.823	2.971	2.386	55.997	92.277	45.482
82	72	Male	46.133	4.445	27.545	61.973	34.434	165.87	96.077	45.418	11.852	3.33	149.113	173.432	165.866	109.494	41.256	23.589	117.578	19.969	9.098	0.808	114.282	24.213	61.982
83	67	Female	0	0	0	2.248	0	9.617	0	5.716	0	0.233	4.947	111.226	239.291	42.785	125.162	48.47	9.187	9.26	1.176	1.497	696.513	6.534	9.837
84	72	Female	17.718	8.401	67.087	290.968	29.943	946.966	850.406	599.436	6.655	1.411	42.331	209.861	338.071	155.184	168.537	46.843	594.679	6.063	7.493	12.886	55.466	185.874	414.615
85	71	Female	12.449	12.245	13.388	32.448	17.253	75.389	30.706	26.406	12.033	12.033	12.251	83.79	646.563	510.084	352.718	178.745	166.167	13.564	12.114	12.28	48.399	41.172	930.635
86	78	Female	0	0	0	0.857	0.964	198.142	98.722	7.173	0	0	0	211.667	156.893	31.273	11.867	0.708	216.631	18.687	2.792	10.434	58.095	261.805	4.572
87	81	Male	24.054	53.448	17.292	17.417	16.248	80.483	93.683	26.024	13.779	14.438	19.005	99.503	453.404	224.562	160.532	26.342	99.904	19.345	16.681	12.219	58.291	65.655	904.018
